# Supplementary material for: Enhancing the Mechanical Performance of Dual-Phase Steel Through Multi-Axis Compression and Inter-Critical Annealing
Source: Materials (Basel). 2025 Jul 2;18(13):3139. doi: 10.3390/ma18133139 (PMC12250940; doi:10.3390/ma18133139)
Supplement: Supplementary file 1 [file materials-18-03139-s001.zip]

Archive with 1 entries (1 files):
- materials-3668945-supplementary.pdf
